# Supplementary material for: Liquid Biopsies in Lung Cancer
Source: Cancers (Basel). 2023 Feb 23;15(5):1430. doi: 10.3390/cancers15051430 (PMC10000706; doi:10.3390/cancers15051430)
Supplement: Supplementary file 1 [file cancers-15-01430-s001.zip]

Archive with 1 entries (1 files):
- cancers-2212626-supplementary.pdf
